# Supplementary material for: Estimating the one-repetition maximum on the leg-press exercise in female breast cancer survivors
Source: PeerJ. 2023 Sep 27;11:e16175. doi: 10.7717/peerj.16175 (PMC10541811; doi:10.7717/peerj.16175)
Supplement: Supplemental Information 1 [file peerj-11-16175-s001.xlsx]

## Sheet: Hoja1
	kg	% 1RM	MV (m/s)	MPV (m/s)	PV (m/s)
1	25	21.7391	1.26162	1.33749	2.09998
	45	39.1304	0.895952	0.895952	1.6304
	65	56.5217	0.688637	0.688637	1.28054
	75	65.2174	0.590006	0.590006	1.1312
	85	73.913	0.428371	0.428371	0.959732
	95	82.6087	0.420189	0.420189	0.927713
	100	86.9565	0.379347	0.379347	0.847828
	105	91.3043	0.32702	0.32702	0.817581
	115	100	0.272663	0.272663	0.635193
2	25	13.6986	1.41408	1.46767	2.26227
	45	24.6575	1.12494	1.1958	1.85151
	65	35.6164	0.786947	0.821012	1.52335
	75	41.0959	0.741926	0.741926	1.31999
	85	46.5753	0.711533	0.711533	1.14799
	95	52.0548	0.663448	0.663448	1.03817
	105	57.5342	0.557743	0.557743	0.793716
	135	73.9726	0.414459	0.414459	0.676157
	155	84.9315	0.353963	0.353963	0.57679
	170	93.1507	0.325649	0.325649	0.494111
	175	95.8904	0.32157	0.32157	0.559019
	180	98.6301	0.284014	0.284014	0.485937
	182.5	100	0.281171	0.281171	0.470877
3	25	25	1.00706	1.0532	1.8654
	45	45	0.698988	0.698988	1.31515
	55	55	0.593264	0.593264	1.14336
	65	65	0.552916	0.552916	1.01268
	80	80	0.420069	0.420069	0.76527
	85	85	0.329708	0.329708	0.675238
	90	90	0.321809	0.321809	0.752798
	92.5	92.5	0.317954	0.317954	0.632568
	95	95	0.304641	0.304641	0.621862
	97.5	97.5	0.270423	0.270423	0.587128
	100	100	0.263017	0.263017	0.520878
4	25	19.2308	1.07925	1.14302	1.93028
	45	34.6154	0.943933	0.986706	1.68029
	65	50	0.696339	0.696339	1.26846
	75	57.6923	0.640362	0.640362	1.25685
	85	65.3846	0.546141	0.546141	1.15249
	95	73.0769	0.516052	0.516052	0.963367
	115	88.4615	0.493519	0.493519	0.899424
	125	96.1538	0.430233	0.430233	0.846432
	130	100	0.262385	0.262385	0.634375
5	25	27.7778	1.09489	1.14786	1.9631
	45	50	0.784369	0.784369	1.58556
	55	61.1111	0.685213	0.685213	1.37523
	65	72.2222	0.543371	0.543371	1.13595
	75	83.3333	0.446939	0.446939	0.994385
	80	88.8889	0.319929	0.319929	0.768118
	85	94.4444	0.280849	0.280849	0.786701
	90	100	0.235953	0.235953	0.660646
6	25	27.027	0.969479	1.01268	1.69882
	45	48.6486	0.662333	0.662333	1.25411
	55	59.4595	0.574341	0.574341	1.06575
	65	70.2703	0.52993	0.52993	0.931587
	75	81.0811	0.408417	0.408417	0.806566
	80	86.4865	0.374795	0.374795	0.725725
	90	97.2973	0.267547	0.267547	0.55648
	92.5	100	0.204165	0.204165	0.540247
7	25	29.4118	1.12107	1.16481	1.94781
	45	52.9412	0.730562	0.730562	1.47967
	55	64.7059	0.602961	0.602961	1.29887
	65	76.4706	0.522181	0.522181	1.04321
	75	88.2353	0.405032	0.405032	0.887243
	80	94.1176	0.33554	0.33554	0.864019
	85	100	0.20921	0.20921	0.642756
8	25	17.8571	1.21209	1.26867	2.07319
	45	32.1429	0.857475	0.857475	1.66358
	55	39.2857	0.757639	0.757639	1.48174
	65	46.4286	0.666063	0.666063	1.32031
	75	53.5714	0.647711	0.647711	1.25077
	85	60.7143	0.60042	0.60042	1.17201
	95	67.8571	0.491399	0.491399	1.04306
	105	75	0.462005	0.462005	0.887217
	115	82.1429	0.407092	0.407092	0.793108
	120	85.7143	0.353642	0.353642	0.705992
	125	89.2857	0.348533	0.348533	0.702471
	130	92.8571	0.329792	0.329792	0.743734
	137.5	98.2143	0.309051	0.309051	0.683405
	140	100	0.254679	0.254679	0.664471
9	25	16.3934	1.25553	1.32246	2.1787
	45	29.5082	0.955107	1.00507	1.87053
	65	42.623	0.800152	0.800152	1.5934
	75	49.1803	0.661455	0.661455	1.3588
	85	55.7377	0.605188	0.605188	1.23566
	105	68.8525	0.559994	0.559994	1.20665
	115	75.4098	0.475688	0.475688	0.937115
	125	81.9672	0.422656	0.422656	0.8832
	130	85.2459	0.408127	0.408127	0.78808
	135	88.5246	0.393912	0.393912	0.804359
	140	91.8033	0.342249	0.342249	0.733839
	147.5	96.7213	0.31424	0.31424	0.669214
	150	98.3607	0.300562	0.300562	0.636736
	152.5	100	0.219978	0.219978	0.533928
10	25	19.6078	1.37775	1.43017	2.25098
	45	35.2941	1.04485	1.09531	1.7793
	65	50.9804	0.832148	0.865841	1.5083
	75	58.8235	0.70166	0.70166	1.32207
	85	66.6667	0.60589	0.60589	1.09071
	95	74.5098	0.505594	0.505594	0.9277
	105	82.3529	0.445765	0.445765	0.849934
	115	90.1961	0.33487	0.33487	0.72876
	120	94.1176	0.322051	0.322051	0.658234
	125	98.0392	0.296037	0.296037	0.760626
	127.5	100	0.243631	0.243631	0.73852
11	25	24.3902	0.910036	0.910036	1.83176
	45	43.9024	0.706148	0.706148	1.37383
	55	53.6585	0.555929	0.555929	1.11892
	65	63.4146	0.548677	0.548677	1.04206
	80	78.0488	0.392817	0.392817	0.762524
	90	87.8049	0.368476	0.368476	0.747725
	95	92.6829	0.276608	0.276608	0.58404
	100	97.561	0.259751	0.259751	0.568247
	102.5	100	0.249305	0.249305	0.53343
12	25	23.8095	1.07905	1.14471	1.96531
	45	42.8571	0.71582	0.71582	1.48074
	55	52.381	0.666164	0.666164	1.37051
	65	61.9048	0.617348	0.617348	1.22754
	75	71.4286	0.56739	0.56739	1.08155
	85	80.9524	0.466582	0.466582	0.970623
	95	90.4762	0.340876	0.340876	0.778185
	100	95.2381	0.275522	0.275522	0.634916
	105	100	0.179151	0.179151	0.648026
13	25	26.3158	1.07206	1.12199	1.90693
	45	47.3684	0.768547	0.768547	1.47292
	55	57.8947	0.619051	0.619051	1.25824
	65	68.4211	0.52685	0.52685	1.06707
	75	78.9474	0.4117	0.4117	0.874554
	85	89.4737	0.366562	0.366562	0.727472
	92.5	97.3684	0.331789	0.331789	0.671423
	95	100	0.266638	0.266638	0.616066
14	25	17.5439	1.30584	1.35143	2.13468
	45	31.5789	0.98069	1.03758	1.66725
	65	45.614	0.852234	0.880396	1.53141
	75	52.6316	0.741964	0.774063	1.35503
	85	59.6491	0.651535	0.651535	1.23981
	95	66.6667	0.604137	0.604137	1.15817
	115	80.7018	0.548676	0.548676	1.0933
	125	87.7193	0.511915	0.511915	0.946558
	137.5	96.4912	0.444207	0.444207	0.910942
	142.5	100	0.290713	0.290713	0.715187
15	25	18.5185	1.21995	1.27843	2.09477
	45	33.3333	0.830215	0.830215	1.68069
	55	40.7407	0.805632	0.805632	1.54188
	65	48.1481	0.743607	0.743607	1.38772
	75	55.5556	0.654003	0.654003	1.23067
	85	62.963	0.594961	0.594961	1.13549
	95	70.3704	0.573143	0.573143	1.065
	105	77.7778	0.491266	0.491266	0.970713
	115	85.1852	0.405237	0.405237	0.851068
	125	92.5926	0.362576	0.362576	0.708942
	130	96.2963	0.329655	0.329655	0.634277
	135	100	0.275596	0.275596	0.490037
16	25	27.7778	1.14004	1.18124	2.0748
	45	50	0.724005	0.724005	1.52763
	55	61.1111	0.539234	0.539234	1.40828
	65	72.2222	0.478186	0.478186	1.16129
	75	83.3333	0.428652	0.428652	1.0861
	85	94.4444	0.32374	0.32374	0.939234
	90	100	0.254583	0.254583	0.846081
17	25	20.8333	1.19718	1.26893	2.07738
	45	37.5	0.861876	0.861876	1.68897
	55	45.8333	0.72654	0.72654	1.43098
	65	54.1667	0.66337	0.66337	1.32902
	75	62.5	0.558907	0.558907	1.14082
	85	70.8333	0.533575	0.533575	1.05021
	95	79.1667	0.413893	0.413893	0.88376
	100	83.3333	0.386092	0.386092	0.839012
	105	87.5	0.35921	0.35921	0.801264
	110	91.6667	0.312193	0.312193	0.762651
	115	95.8333	0.297703	0.297703	0.709188
	120	100	0.221983	0.221983	0.658302
18	25	23.2558	1.11291	1.17589	1.93636
	45	41.8605	0.778023	0.778023	1.52705
	55	51.1628	0.698402	0.698402	1.33957
	65	60.4651	0.629396	0.629396	1.19773
	75	69.7674	0.512718	0.512718	1.03342
	85	79.0698	0.446541	0.446541	0.907745
	90	83.7209	0.405499	0.405499	0.78853
	95	88.3721	0.398592	0.398592	0.808956
	100	93.0233	0.374375	0.374375	0.770935
	105	97.6744	0.304554	0.304554	0.651098
	107.5	100	0.227523	0.227523	0.588341
19	25	20	1.14849	1.1946	1.96558
	45	36	0.951971	0.996422	1.69414
	65	52	0.75272	0.780212	1.33961
	75	60	0.616756	0.616756	1.28001
	85	68	0.578972	0.578972	1.1235
	95	76	0.469655	0.469655	0.952959
	105	84	0.401124	0.401124	0.812456
	110	88	0.373624	0.373624	0.815199
	120	96	0.306995	0.306995	0.710783
	125	100	0.25579	0.25579	0.569473
20	25	21.2766	1.18979	1.22998	1.99842
	45	38.2979	0.84239	0.88242	1.51986
	55	46.8085	0.762314	0.797359	1.25823
	65	55.3191	0.691391	0.691391	1.22372
	75	63.8298	0.595543	0.595543	1.13082
	85	72.3404	0.507267	0.507267	0.926394
	100	85.1064	0.442871	0.442871	0.711967
	105	89.3617	0.326487	0.326487	0.616432
	110	93.617	0.308553	0.308553	0.591932
	115	97.8723	0.257545	0.257545	0.548782
	117.5	100	0.242383	0.242383	0.501358
21	25	20	1.21328	1.28577	2.06412
	45	36	0.842768	0.842768	1.63688
	55	44	0.772734	0.772734	1.50128
	65	52	0.698681	0.698681	1.37198
	75	60	0.618992	0.618992	1.23072
	85	68	0.558062	0.558062	1.13223
	95	76	0.497643	0.497643	1.00819
	105	84	0.419863	0.419863	0.837654
	110	88	0.38757	0.38757	0.885574
	117.5	94	0.282713	0.282713	0.705671
	122.5	98	0.2571	0.2571	0.62686
	125	100	0.224502	0.224502	0.63055
22	25	21.7391	1.02941	1.02941	1.91953
	45	39.1304	0.7372	0.7372	1.46972
	55	47.8261	0.638636	0.638636	1.25602
	65	56.5217	0.612093	0.612093	1.1764
	75	65.2174	0.524799	0.524799	0.967411
	85	73.913	0.375636	0.375636	0.826656
	92.5	80.4348	0.34361	0.34361	0.79954
	100	86.9565	0.360701	0.360701	0.669765
	105	91.3043	0.315569	0.315569	0.64156
	110	95.6522	0.301364	0.301364	0.631092
	110	95.6522	0.250667	0.250667	0.561884
	115	100	0.153682	0.153682	0.397491
